# Supplementary material for: RNA-guided assembly of Rev-RRE nuclear export complexes
Source: eLife. 2014 Aug 27;3:e03656. doi: 10.7554/eLife.03656 (PMC4142337; doi:10.7554/eLife.03656)
Supplement: Supplementary file 1. — Comparison of RRE alone and RRE in complex with antisense oligonucleotides. DOI: http://dx.doi.org/10.7554/eLife.03656.015 [file elife03656s001.xlsx]

## Sheet: Sheet1
Sample name	Sample Mw (kDa)	a Rg (Å)	b Porod volume (Å3)
RRE	133	53.72 ± 0.40	200058
RRE w/ oligo 54-84	142	83.03 ± 2.25	289725
RRE w/ oligo 100-113	137	84.93 ± 1.72	282385
a Real space Rg from GNOM analysis
b Porod volume from GNOM analysis
