# Supplementary material for: RNA-guided assembly of Rev-RRE nuclear export complexes
Source: eLife. 2014 Aug 27;3:e03656. doi: 10.7554/eLife.03656 (PMC4142337; doi:10.7554/eLife.03656)
Supplement: Supplementary file 2. — SHAPE-changing rate demonstrating half-life at different nucleotides. For positions with complex SHAPE reactivity changes, only the six earlier data points were used for the fitting. Data was fitted to one-phase decay/association with automatic outlier elimination using GraphPad Prism 5.0b for Mac OS X. DOI: http://dx.doi.org/10.7554/eLife.03656.016 [file elife03656s002.xlsx]

## Sheet: Sheet1
Nucleotide	k (sec-1)	Half-life (sec)	R square	Data points
148	1.505	0.4606	0.996	11
199	1.292	0.5363	0.9688	11
180	1.284	0.54	1	8
119	1.206	0.5747	0.9764	11
123	1.082	0.6407	0.9984	11
146	1.055	0.6567	0.9983	11
174	1	0.693	0.9891	11
151	0.9087	0.7628	0.9976	11
282	0.8676	0.7989	0.9914	11
103	0.846	0.8193	0.9058	11
173	0.7527	0.9209	0.9787	11
281	0.6408	1.082	0.9874	11
275	0.6023	1.151	0.9305	11
287	0.5888	1.177	0.8968	11
267	0.5635	1.23	0.9298	11
206	0.4994	1.388	0.9058	11
111	0.4739	1.463	0.9642	11
112	0.4667	1.485	0.9484	11
102	0.326	2.126	0.9478	11
265	0.3212	2.158	0.867	11
118	0.3126	2.217	0.8846	11
313	0.3103	2.234	0.7262	6
312	0.2937	2.36	0.9179	11
67	0.271	2.558	0.572	6
113	0.2386	2.905	0.9095	11
110	0.2336	2.967	0.9121	11
143	0.2187	3.169	0.8817	11
333	0.2147	3.228	0.9583	6
71	0.2118	3.272	0.9622	6
205	0.1973	3.513	0.9255	11
70	0.1574	4.404	0.9166	6
314	0.1573	4.406	0.9972	5
315	0.1563	4.435	0.8263	6
332	0.1514	4.578	0.7659	6
58	0.1488	4.658	0.8489	6
75	0.1304	5.315	0.6847	6
72	0.09534	7.27	0.7967	6
54	0.06185	11.21	0.8054	6
